# Supplementary material for: Cytological and Proteomic Analysis of Wheat Pollen Abortion Induced by Chemical Hybridization Agent
Source: Int J Mol Sci. 2019 Apr 1;20(7):1615. doi: 10.3390/ijms20071615 (PMC6480110; doi:10.3390/ijms20071615)
Supplement: Supplementary file 1 [file ijms-20-01615-s001.zip]

Archive with 11 entries (10 files):
- Supplementary Files/
- Supplementary Files/Figure S1.tif
- Supplementary Files/Figure S2.tif
- Supplementary Files/Figure S3.tif
- Supplementary Files/Table S1.xls
- Supplementary Files/Table S2.xls
- Supplementary Files/Table S3.xls
- Supplementary Files/Table S4.xls
- Supplementary Files/Table S5.xls
- Supplementary Files/Table S6.xls
- Supplementary Files/Table S7.xls
