# Supplementary material for: Cytological and Proteomic Analysis of Wheat Pollen Abortion Induced by Chemical Hybridization Agent
Source: Int J Mol Sci. 2019 Apr 1;20(7):1615. doi: 10.3390/ijms20071615 (PMC6480110; doi:10.3390/ijms20071615)
Supplement: Supplementary file 1 [file ijms-20-01615-s001.zip › Supplementary Files/Table S1.xls]

## Sheet: Table S1
Table S1. Folds change of differentially expressed proteins (DEPs) in pollen grain between the control and CHA-SQ-1-treated wheat plants
a Spot intensity is the mean value of three biological replicates of each spot ± standard deviation.
b Spot abundance is expressed as the ratio of intensities of up-regulated (↑) or down-regulated (↓) proteins between the control and CHA-SQ-1 treatments. -Fold changes had P values, “*” represents P<0.05; “**” represents P<0.01. “↑” represents protein spots detected were up-regulated in pollen grain of the CHA-SQ-1-treated wheat plants. “↓” represents protein spots detected were up-regulated in p…
Spot No.	Spot intensity (Mean±SD) a			Folds Change b
	Control	CHA-SQ-1		CHA-SQ-1
1	878.7 ± 16.8	0		-
2	1010.7 ± 9.5	0		-
3	1157.3 ± 15.6	0		-
4	9015.3 ± 14.3	5998.7 ± 18.0		1.50*↓
5	10020.7 ± 20.6	6540.3 ± 33.0		1.53*↓
6	5763.7 ± 19.6	631.0 ± 13.9		9.13**↓
7	4218.0 ± 14.8	1906.0 ± 20.0		2.21**↓
8	12782.7 ± 32.6	6573.0 ± 25.0		1.94*↓
9	4331.3 ± 19.0	2864.7 ± 16.0		1.51*↓
10	6606.3 ± 16.7	1968.3 ± 14.5		3.36**↓
11	5103.7 ± 17.2	3409.0 ± 20.3		1.50*↓
12	5937.0 ± 20.1	983.3 ± 13.7		6.04**↓
13	0	5343.7 ± 19.6		+
14	167.7 ± 6.5	8794.3 ± 19.2		52.44**↑
15	5364.3 ± 18.2	3102.3 ± 21.0		1.73*↓
16	3385.7 ± 21.6	0		-
17	5261.7 ± 19.6	3472.7 ± 18.5		1.52*↓
18	12914.0 ± 44.9	4135.3 ± 29.1		3.12**↓
19	8928.3 ± 26.5	121.3 ± 6.5		73.61**↓
20	5384.0 ± 20.3	1402.3 ± 15.0		3.84**↓
21	7937.0 ± 27.2	3164.7 ± 24.0		2.51**↓
22	4654.3 ± 19.2	2302.0 ± 15.5		2.02**↓
23	99.0 ± 8.0	3664.0 ± 18.7		37.01**↑
24	11008.7 ± 16.9	2789.0 ± 18.0		3.95**↓
25	7865.7 ± 18.6	5101.3 ± 13.5		1.54*↓
26	2452.7 ± 16.6	1127.0 ± 13.1		2.18**↓
27	16063.0 ± 16.1	5942.3 ± 21.0		2.70**↓
28	7717.3 ± 18.2	3244.0 ± 17.7		2.38**↓
29	8801.7 ± 14.0	5856.3 ± 38.5		1.50*↓
30	6710.7 ± 22.5	2838.0 ± 23.0		2.36**↓
31	11381.0 ± 58.6	6402.0 ± 14.5		1.78*↓
32	22190.3 ± 39.1	9013.7 ± 20.6		2.46**↓
33	3852.3 ± 34.3	1118.3 ± 14.6		3.44**↓
34	1511.3 ± 28.2	82.0 ± 3.6		18.43**↓
35	13724.0 ± 34.4	2242.3 ± 49.4		6.12**↓
36	1924.0 ± 19.7	65.0 ± 4.0		29.6**↓
37	4734.7 ± 27.4	2997.7 ± 29.1		1.58*↓
38	7951.0 ± 31.6	4346.0 ± 36.8		1.83*↓
39	783.3 ± 7.8	51.0 ± 3.0		15.36**↓
40	1670.0 ± 20.7	0		-
41	3607.3 ± 27.6	2227.3 ± 26.0		1.62*↓
42	22.0 ± 2.0	2736.0 ± 32.1		124.36**↑
43	0	2264.3 ± 28.1		+
44	1840.0 ± 25.9	7434.3 ± 38.9		4.04**↑
45	1734.7 ± 26.5	3280.7 ± 24.5		1.89*↑
46	2114.0 ± 24.5	8960.3 ± 34.3		4.24**↑
47	1451.0 ± 35.4	6833.0 ± 32.5		4.71**↑
48	1434.3 ± 27.7	6224.7 ± 22.5		4.34**↑
49	1163.7 ± 32.1	2678.0 ± 22.6		2.30**↑
50	53.7 ± 4.0	5033.7 ± 35.8		93.74**↑
51	1361.3 ± 33.5	11518.7 ± 41.4		8.46**↑
52	0	3490.0 ± 19.5		+
53	1541.0 ± 23.0	2784.7 ± 22.1		1.81*↑
54	2075.0 ± 24.0	3188.7 ± 26.5		1.54*↑
55	0	833.0 ± 29.2		+
56	6161.0 ± 33.2	3407.7 ± 23.5		1.81*↓
57	3333.0 ± 34.8	1014.3 ± 13.3		3.29**↓
58	3250.7 ± 32.5	2016.3 ± 14.0		1.61*↓
59	1644.7 ± 21.2	1046.0 ± 19.1		1.57*↓
60	35.3 ± 1.5	3053.7 ± 22.1		86.51**↑
61	4031.3 ± 19.0	8913.7 ± 20.6		2.21**↑
