# Supplementary material for: Cytological and Proteomic Analysis of Wheat Pollen Abortion Induced by Chemical Hybridization Agent
Source: Int J Mol Sci. 2019 Apr 1;20(7):1615. doi: 10.3390/ijms20071615 (PMC6480110; doi:10.3390/ijms20071615)
Supplement: Supplementary file 1 [file ijms-20-01615-s001.zip › Supplementary Files/Table S2.xls]

## Sheet: Table S2
Table S2. Identification of differentially expressed proteins
a Spot number in two-dimensional electrophoresis (2-DE) gel, as shown in Fig. 2.
b The NCBInr reference number of the spot.
c Protein names from the NCBInr database.
d Protein species from the NCBInr database.
eThe molecular mass of the predicted protein/the molecular mass of the protein as estimated by its gel migration.
f The pI of the predicted protein/the pI of the protein as estimated by its gel migration.
g Percentage of predicated protein sequence covered by matched sequences using MS/MS data. The number indicates the coverage obtained from MS/MS data, respectively.
hThe threshold score of credible identification
i The statistical probability of a true positive identification of the predicted protein as calculated by MASCOT using MS/MS data. The number indicates the coverage obtained from MS/MS data, respectively.
Spota	Accession No.b	Protein namec	Source speiesd	Theoretical/observed		SCg (%)	Threshold scoreh	Scorei
				Mre (kDa)	pIf
Cell growth/division
1	gi|365769167	pollen-specific protein F8-4	Secale cereale x Triticum turgidum subsp. durum	18.6/17.1	4.9/4.5	23	48	228
2	gi|365769167	pollen-specific protein F8-4	Secale cereale x Triticum turgidum subsp. durum	18.6/15.2	4.9/4.5	40		251
3	gi|474293468	Pollen-specific protein C13	Triticum urartu	16.2/16.5	5.2/4.6	6	48	57
4	gi|365769201	group 5/9 grass pollen allergen R8-5, partial	Secale cereale x Triticum turgidum subsp. durum	24.9/24.8	5.6/5.3	41	49	474
5	gi|365769201	group 5/9 grass pollen allergen R8-5, partial	Secale cereale x Triticum turgidum subsp. durum	24.9/25.7	5.6/6.0	62	49	871
6	gi|40644796	putative major allergen Phl p 5	Triticum aestivum	24.0/54.3	5.1/4.7	43	49	667
7	gi|40644796	putative major allergen Phl p 5	Triticum aestivum	24.0/30.9	5.1/4.4	46	48	674
8	gi|473728247	Major pollen allergen Lol p 5a	Triticum urartu	34.5/54.1	6.9/4.9	10	47	93
9	gi|8928429	Tubulin beta-3 chain	Triticum aestivum	50.6/31.5	4.7/6.4	14	49	304
10	gi|357117675	PREDICTED: actin-1	Brachypodium distachyon	42.0/43.3	5.3/5.6	34	49	675
11	gi|473821746	Cell division cycle protein 48-like protein	Triticum urartu	91.5/53.8	5.1/6.9	17	49	798
Glycolysis
12	gi|475566050	Beta-fructofuranosidase 1	Aegilops tauschii	59.1/19.3	4.8/4.2	8	48	264
13	gi|115305907	endo-beta-1,3-glucanase	Triticum aestivum	35.5/37.4	4.9/5.6	22	49	411
14	gi|115305909	endo-beta-1,3-glucanase	Triticum aestivum	35.5/34.0	4.7/5.1	37	49	563
15	gi|475536774	Hexokinase-5	Aegilops tauschii	44.7/29.2	5.6/4.7	18	49	584
16	gi|28172905	cytosolic 3-phosphoglycerate kinase	Triticum urartu	31.4/39.4	5.0/5.7	25	48	451
17	gi|12958605	sucrose-6F-phosphate phosphohydrolase SPP1	Triticum aestivum	47.6/43.0	5.9/5.8	17	48	241
18	gi|46358940	vacuolar invertase1	Triticum monococcum	71.7/45.2	4.8/4.7	15	48	499
19	gi|11124572	triosephosphat-isomerase	Triticum aestivum	27.0/46.3	5.4/4.9	33	49	530
20	gi|475574945	UTP--glucose-1-phosphate uridylyltransferase	Aegilops tauschii	47.5/50.1	6.6/6.1	33	49	778
21	gi|18076790	phosphoglucomutase	Triticum aestivum	63.0/59.2	5.7/6.0	24	49	894
Storage protein
22	gi|4760582	starch synthase (GBSSI)	Triticum aestivum	67.0/56.8	7.1/5.8	19	49	595
23	gi|475508302	Beta-amylase	Aegilops tauschii	35.5/24.7	5.8/6.9	16	49	258
24	gi|474023259	Glutelin type-A 1	Triticum urartu	33.4/49.5	6.2/5.0	28	49	394
TCA Cycle
25	gi|475576002	Isocitrate dehydrogenase (NAD) regulatory subunit 1, mitochondrial	Aegilops tauschii	33.8/41.5	5.9/6.8	26	49	500
26	gi|473887274	Putative aconitate hydratase, cytoplasmic	Triticum urartu	93.9/55.9	6.0/5.9	19	48	1193
Energy metabolism
27	gi|81176509	atp1	Triticum aestivum	55.6/50.6	5.7/5.9	20	49	646
28	gi|474413152	ATP synthase subunit delta', mitochondrial	Triticum urartu	30.0/19.0	7.6/4,7	13	49	129
29	gi|475583962	ATP synthase subunit delta', mitochondrial	Aegilops tauschii	23.9/18.4	5.2/4.9	16	49	190
30	gi|473798701	ATP synthase subunit beta, mitochondrial	Triticum urartu	57.8/50.9	5.3/5.4	42	49	1445
31	gi|473798701	ATP synthase subunit beta, mitochondrial	Triticum urartu	57.8/50.7	5.3/5.3	42	48	1430
32	gi|525291	ATP synthase beta subunit	Triticum aestivum	59.3/50.5	5.6/5.2	44	48	1540
33	gi|525291	ATP synthase beta subunit	Triticum aestivum	59.3/50.2	5.6/5.1	42	48	1483
Redox homeostasis/defense
34	gi|256674064	superoxide dismutase	Morella rubra	15.5/13.8	5.6/6.1	6	48	57
35	gi|475624793	Peroxidase 44	Aegilops tauschii	41.3/25.8	5.0/4.4	29	49	656
36	gi|473843112	Peroxidase 65	Triticum urartu	39.6/54.9	6.2/5.9	32	48	799
37	gi|474311703	L-ascorbate peroxidase 1, cytosolic	Triticum urartu	27.6/57.7	5.9/5.7	32	48	459
38	gi|22022400	glutathione-S-transferase 19E50	Triticum aestivum	25.0/53.7	6.0/6.7	21	48	173
39	gi|357458505	Late embryogenesis abundant protein D-34	Medicago truncatula	28.1/19.1	4.5/6.5	3	48	58
40	gi|474431581	Desiccation protectant protein Lea14-like protein	Triticum urartu	40.9/31.5	4.7/4.5	26	48	385
41	gi|473980005	66 kDa stress protein	Triticum urartu	59.6/59.5	6.1/6.5	16	49	533
Protein synthesis/destination
42	gi|475538570	Proteasome subunit alpha type-6	Aegilops tauschii	27.5/22.8	6.3/6.9	42	49	803
43	gi|473965118	Proteasome subunit alpha type-2	Triticum urartu	25.8/22.5	5.4/5.6	29	49	424
44	gi|115466646	Os06g0167600	Oryza sativa Japonica Group	27.2/32.7	6.4/6.6	18	48	96
45	gi|475623273	Putative mitochondrial-processing peptidase subunit beta	Aegilops tauschii	101.8/89.0	7.1/6.4	13	49	658
46	gi|475623273	Putative mitochondrial-processing peptidase subunit beta	Aegilops tauschii	101.8/89.6	7.1/6.5	12	48	759
47	gi|474198432	Mitochondrial-processing peptidase subunit alpha	Triticum urartu	50.3/42.9	7.1/6.7	17	49	421
48	gi|473970552	Heat shock 70 kDa protein, mitochondrial	Triticum urartu	76.4/60.8	6.2/5.4	18	48	952
49	gi|379645201	HSP70, partial	Triticum aestivum	72.8/60.3	5.9/5.2	15	49	724
One carbon metabolism
50	gi|223635282	S-adenosylmethionine synthase 1	Triticum monococcum	43.2/43	5.6/5.9	17	49	422
51	gi|473993302	5-methyltetrahydropteroyltriglutamate--homocysteine methyltransferase	Triticum urartu	84.8/65.0	5.7/6.3	10	48	649
52	gi|475620440	5-methyltetrahydropteroyltriglutamate--homocysteine methyltransferase	Aegilops tauschii	84.7/64.8	6.0/6.5	17	48	586
53	gi|68655500	methionine synthase 2 enzyme	Hordeum vulgare subsp. vulgare	84.7/65.5	6.0/6.7	16	49	882
54	gi|475561503	Formate--tetrahydrofolate ligase	Aegilops tauschii	68.6/59.8	6.3/7.0	1	49	54
Signal transduction
55	gi|474197330	GTP-binding nuclear protein Ran-3	Triticum urartu	26.0/22.1	6.5/7.0	26	48	230
56	gi|475548272	Rho GDP-dissociation inhibitor 1	Aegilops tauschii	24.1/21.5	4.5/4.2	47	47	440
57	gi|475548272	Rho GDP-dissociation inhibitor 1	Aegilops tauschii	24.1/21.6	4.5/4.3	35	46	223
Unknown proteins
58	gi|326521946	predicted protein	Hordeum vulgare subsp. vulgare	65.3/25.1	5.5/4.7	12	48	398
59	gi|326513418	predicted protein	Hordeum vulgare subsp. vulgare	35.9/37.0	5.1/5.9	24	49	471
60	gi|326495678	predicted protein	Hordeum vulgare subsp. vulgare	27.5/37.2	6.3/5.8	42	49	803
