# Supplementary material for: Cytological and Proteomic Analysis of Wheat Pollen Abortion Induced by Chemical Hybridization Agent
Source: Int J Mol Sci. 2019 Apr 1;20(7):1615. doi: 10.3390/ijms20071615 (PMC6480110; doi:10.3390/ijms20071615)
Supplement: Supplementary file 1 [file ijms-20-01615-s001.zip › Supplementary Files/Table S3.xls]

## Sheet: Table S3
Table S3. Matched peptide sequences of identified proteins
a Spot number in two-dimensional electrophoresis (2-DE) gel, as shown in Fig. 2.
b +, the identification of tandem mass spectrometry (MS/MS) was consistent with that of peptide mass fingerprinting (PMF); M, the identification of MS/MS was credible, whereas that of PMF was not. P values for all identifications were <0.05.
c The NCBInr, or Swiss-Prot reference number of the spot.
d Protein names from the NCBInr, or Swiss-Prot databases.
Spota	Accession No.c	Protein named	Matched peptide sequences
1	gi|365769167	pollen-specific protein F8-4	R.DRAEIVLSR.N R.NVGISDNIR.M R.MANPLGYLK.D + Oxidation (M) K.DKPLPVCPDLLK.T
2	gi|365769167	pollen-specific protein F8-4	K.DSHPEDICEMVLVQSPLANCNEIQDLR.D R.DRAEIVLSR.N R.NVGISDNIR.M R.MANPLGYLK.D + Oxidation (M) K.DKPLPVCPDLLK.T
3	gi|474293468	Pollen-specific protein C13	R.NVGISDNIR.M
4	gi|365769201	group 5/9 grass pollen allergen R8-5, partial	K.AAVAAAAGVPAADKYK.T K.LSSSLELSYK.L K.YDAYVATLTESLR.V R.VISGTLEVHSVKPAEEEVK.G K.AIDQVDAAFR.T K.FIPALEAAVK.Q K.QAYAATVAAAPEVK.F K.FTVFQTALSK.A
5	gi|365769201	group 5/9 grass pollen allergen R8-5, partial	K.AAVAAAAGVPAADKYK.T K.TFEATFSAASNK.A K.GAATGQYAAQSSSMAK.L + Oxidation (M) K.YDAYVATLTESLR.V R.VISGTLEVHSVKPAEEEVK.G K.AIDQVDAAFR.T K.FTVFESSFNK.A K.ETTGGTYESYK.F K.FIPALEAAVK.Q K.QAYAATVAAAPEVK.F K.FTVFQTALSK.A K.AINAMTQAEK.D + Oxidation (M)
6	gi|40644796	putative major allergen Phl p 5	K.KFTDTYIPDVDR.A K.FTDTYIPDVDR.A K.LAYDSADGATPEAK.Y K.YDSFIAILSESLR.I R.IIAGTLEIHGVKPATEEVK.G K.FTVFESAFDK.A K.FVPALESAVK.K K.AYAATVAEAPEVK.F K.FTVFEAALTR.T
7	gi|40644796	putative major allergen Phl p 5	K.KFTDTYIPDVDR.A K.FTDTYIPDVDR.A K.YDSFIAILSESLR.I R.IIAGTLEIHGVKPATEEVK.G K.GPIPAAEMQAVNQIDTAFR.I K.GPIPAAEMQAVNQIDTAFR.I + Oxidation (M) R.IAATAADAAPVNDKFTVFESAFDK.A K.FTVFESAFDK.A K.FVPALESAVK.K K.FTVFEAALTR.T
8	gi|473728247	Major pollen allergen Lol p 5a	K.ALDAANAAAPDDKFSVFDAAFNR.E R.ILVFQAALNK.A
9	gi|8928429	Tubulin beta-3 chain	K.YAGDSDLQLER.I R.INVYYNEASGGR.F R.AVLMDLEPGTMDSLR.S K.GHYTEGAELIDSVLDVVR.K K.IREEYPDR.M
10	gi|357117675	PREDICTED: actin-1	K.AGFAGDDAPR.A K.IWHHTFYNELR.V R.VAPEEHPVLLTEAPLNPK.A R.TTGIVLDSGDGVSHTVPIYEGYALPHAILR.L R.GYSFTTTAER.E K.SYELPDGQVITIGAER.F R.KDLYGNIVLSGGTTMFTGIADR.M K.DLYGNIVLSGGTTMFTGIADR.M K.DLYGNIVLSGGTTMFTGIADR.M + Oxidation (M) K.AEYDESGPSIVHR.K
11	gi|473821746	Cell division cycle protein 48-like protein	K.DYSTAILER.K R.KGDLFLVR.G K.GDLFLVR.G R.ELVELPLR.H R.EIDIGVPDEVGR.L K.LAEDVELEHISR.D R.DTHGYVGADLAALCTEAALQCIR.E K.TALTTSNPSALR.E R.GSAPCVLFFDELDSIATQR.G R.LDQLIYIPLPDVESR.H K.YTQGFSGADITEICQR.A K.YQAFAQTLQQSR.G
12	gi|475566050	Beta-fructofuranosidase 1	K.EQTAVYFYVSR.G R.GLDGGLQTHFCQDESR.S R.VLVDHSIVETFAMGGR.S R.VLVDHSIVETFAMGGR.S + Oxidation (M)
13	gi|115305907	endo-beta-1,3-glucanase	K.VGDNLPSR.A K.SLGIAGMR.I K.SLGIAGMR.I + Oxidation (M) R.DNVLAFPGVR.I K.YIVAGNEVEGSDTSNILQAMTNLNAALGAASR.T K.ATGAPLLANVYPYFAK.R
14	gi|115305909	endo-beta-1,3-glucanase	K.VGDNLPSR.A R.AEVVQLYK.S K.SLGIGAMR.I K.SLGIGAMR.I + Oxidation (M) R.DNVLAFPGVR.I K.YIAAGNEVEGSDTDSIVPAIK.N K.NLNAALAAASR.T K.MSVLGSSSPPSEGAFK.D K.MSVLGSSSPPSEGAFK.D + Oxidation (M) K.ATGAPLLANVYPYFAK.R R.AVPLEAYIFAMFNENQK.G K.NFGLFNGPDK.T
15	gi|475536774	Hexokinase-5	K.FVETEGDEFHLPVGR.Q K.VSALVNDTVGTLAGGR.Y K.LISGMYLGEIVR.R K.LISGMYLGEIVR.R + Oxidation (M) K.LEMPFVLR.T K.LKDIVGVADTSLEVR.Y K.DIVGVADTSLEVR.Y R.HICDIVAER.G
16	gi|28172905	cytosolic 3-phosphoglycerate kinase	-.FSLKPLVPR.L K.LAAALPDGGVLLLENVR.F K.KLASVADLYVNDAFGTAHR.A K.LASVADLYVNDAFGTAHR.A K.KPFAAIVGGSK.V K.SLVEEDKLELATSLIETAK.S
17	gi|12958605	sucrose-6F-phosphate phosphohydrolase SPP1	K.LQVETEQRPHK.V K.IIYSGGQDLDILAQGAGK.G R.CAAGIIQAIGHFK.L K.LGPNVSPR.D R.DVEFPYIK.E R.LVILQTAPDSWLVR.F
18	gi|46358940	vacuolar invertase1	K.NWMNDPNGPVYYR.G K.YEANPILVPPPGIGDKDFR.D K.ESSDDDRHDWYALGR.Y K.YTPIDAEMDVGIGLR.Y K.YTPIDAEMDVGIGLR.Y + Oxidation (M) R.VLWGWIGETDSER.A K.GWASLQSIPR.T R.TNLIQWPVVEIETLR.N
19	gi|11124572	triosephosphat-isomerase	K.FFVGGNWK.C K.LRPEIQVAAQNCWVK.K R.SLMGESSEFVGEK.V R.SLMGESSEFVGEK.V + Oxidation (M) K.VAYALAQGLK.V K.VIACVGETLEQR.E K.VASPAQAQEVHANLR.D K.TNVSPEVAESTR.I
20	gi|475574945	UTP--glucose-1-phosphate uridylyltransferase	K.SGFISLVSR.Y K.IHTPTDEVVVPYDTLAAPPEDLAATK.A K.YANSNIQIHTFNQSQYPR.V R.VVADEFLPWPSK.G K.GGTLISYEGR.V K.VLQLETAAGAAIR.F R.FFDHAIGMNVPR.S R.FFDHAIGMNVPR.S + Oxidation (M) K.ATSDLQLVQSDLYTLVDGFVTR.N R.TNPSNPSIELGPEFK.K K.KVGCFLGR.F K.VGCFLGR.F
21	gi|18076790	phosphoglucomutase	K.KETKPYEGQKPGTSGLR.K K.ETKPYEGQKPGTSGLR.K K.GATIVVSGDGR.Y R.VWVGQDSLLSTPAVSAIIR.E K.TIFDFESIKK.L K.EDFGGGHPDPNLTYAK.E K.TSNVEPPEFGAAADGDADR.N K.LVTVEDIVLQHWATYGR.H R.YLFGDGSR.L R.LSGTGSVGATIR.I R.IYIEQYEK.D K.IKEYTGR.S
22	gi|4760582	starch synthase (GBSSI)	K.SNYQSSGIYR.T K.VAFCIHNISYQGR.F R.FSFDDFAQLNLPDR.F K.SSFDFIDGYDKPVEGR.K K.VLTVSPYYAEELISGEAR.G R.GCELDNIMR.L K.EALQAEVGLPVDR.K R.KVPLVAFIGR.L R.FEPCGLIQLQGMR.Y
23	gi|475508302	Beta-amylase	R.SFVDAFDDLFESTITDVTVGLGPNGELR.Y K.YMLAQLR.Q K.YMLAQLR.Q + Oxidation (M) R.IAGENASLVMTHTSSFPR.I
24	gi|474023259	Glutelin type-A 1	K.VAYVLQGK.G R.VVVLNTANLPLVK.E K.EVGLGADLVR.I R.IDAHSMCSPGFSCDSAYQVTYIVR.G R.VQVVGPDGKR.V R.IEGGSLFIVPR.F K.RLDSEIFFAPN.-
25	gi|475576002	Isocitrate dehydrogenase (NAD) regulatory subunit 1, mitochondrial	K.GGLATPVGGGVSSLNLQLR.K K.ELDLYASLVNCFNLPGLPTR.H R.HDNVDIAVIR.E K.YAFEYAYLNNR.K K.LADGLFLESCR.E R.HLQFPSFADR.L
26	gi|473887274	Putative aconitate hydratase, cytoplasmic	K.YYSLPALADPR.I R.ILLESAIR.N K.QVEIPFKPAR.V R.VLLQDFTGVPAVVDLACMR.D K.INPLVPVDLVVDHSVQVDVAR.S R.SENAVQANMELEFSR.N K.FVEFYGGGMGELSLADR.A R.SDETVAMIETYLR.A K.VAEFSFR.G K.DFNSYGSR.R K.YKNEGHDTIILAGAEYGSGSSR.D K.NEGHDTIILAGAEYGSGSSR.D K.AGEDADTLGLTGHER.Y
27	gi|81176509	atp1	R.AAELTTLLESR.M R.MTNFYTNFQVDEIGR.V + Oxidation (M) R.VVSVGDGIAR.V K.GALSDHER.R K.AVDSLVPIGR.G R.ELIIGDR.Q R.EAFPGDVFYLHSR.L K.LELAQYR.E R.EVAAFAQFGSDLDAATQALLNR.G
28	gi|474413152	ATP synthase subunit delta', mitochondrial	K.LTVNFVLPYK.S K.GLAEFTAK.L K.AEAQIGVDVHSALSAALTG.-
29	gi|475583962	ATP synthase subunit delta', mitochondrial	K.LTVNFVLPYK.S K.GLAEFTAK.L K.AEAQIGVDVHSALNAALTG.-
30	gi|473798701	ATP synthase subunit beta, mitochondrial	K.ITDDFTGAGAVGEVCQVIGAVVDVR.F R.FDEGLPPILTALEVLDNSIR.L R.LVLEVAQHLGENVVR.T R.VLNTGSPITVPVGR.A K.TNSYLPIHR.E K.VVDLLAPYQR.G K.AHGGFSVFAGVGER.T K.CALVYGQMNEPPGAR.A R.VGLTGLTVAEHFR.D R.DAEGQDVLLFIDNIFR.F R.FTQANSEVSALLGR.I R.IPSAVGYQPTLATDLGGLQER.I R.QISELGIYPAVDPLDSTSR.M K.NLQDIIAILGMDELSEDDKLTVAR.A
31	gi|473798701	ATP synthase subunit beta, mitochondrial	K.ITDDFTGAGAVGEVCQVIGAVVDVR.F R.FDEGLPPILTALEVLDNSIR.L R.LVLEVAQHLGENVVR.T R.VLNTGSPITVPVGR.A K.TNSYLPIHR.E K.VVDLLAPYQR.G K.AHGGFSVFAGVGER.T K.CALVYGQMNEPPGAR.A R.VGLTGLTVAEHFR.D R.DAEGQDVLLFIDNIFR.F R.FTQANSEVSALLGR.I R.IPSAVGYQPTLATDLGGLQER.I R.QISELGIYPAVDPLDSTSR.M K.NLQDIIAILGMDELSEDDKLTVAR.A
32	gi|525291	ATP synthase beta subunit	K.ITDEFTGAGSIGQVCQVIGAVVDVR.F R.FDEGLPPILTALEVLDNSIR.L R.LVLEVAQHLGENVVR.T K.VLNTGSPITVPVGR.A K.THDFLPIHR.E K.VVDLLAPYQR.G K.AHGGFSVFAGVGER.T K.CALVYGQMNEPPGAR.A R.VGLTGLTVAEHFR.D R.DAEGQDVLLFIDNIFR.F R.FTQANSEVSALLGR.I R.IPSAVGYQPTLATDLGGLQER.I R.QISELGIYPAVDPLDSTSR.M R.MLSPHVLGVDHYNTAR.G K.NLQDIIAILGMDELSEDDKMTVAR.A
33	gi|525291	ATP synthase beta subunit	K.ITDEFTGAGSIGQVCQVIGAVVDVR.F R.FDEGLPPILTALEVLDNSIR.L R.LVLEVAQHLGENVVR.T R.TIAMDGTEGLVR.G K.VLNTGSPITVPVGR.A K.THDFLPIHR.E K.VVDLLAPYQR.G K.AHGGFSVFAGVGER.T K.CALVYGQMNEPPGAR.A R.VGLTGLTVAEHFR.D R.DAEGQDVLLFIDNIFR.F R.FTQANSEVSALLGR.I R.IPSAVGYQPTLATDLGGLQER.I R.QISELGIYPAVDPLDSTSR.M R.MLSPHVLGVDHYNTAR.G
34	gi|256674064	superoxide dismutase	K.VHGAPEDEIR.H
35	gi|475624793	Peroxidase 44	K.MKDDPGTAAGLLR.L K.MKDDPGTAAGLLR.L + Oxidation (M) K.DDPGTAAGLLR.L K.EAGPNISVR.G K.CPNTVSCADIISLATR.D K.LAGGPDYAVPTGR.R R.DSLVSNREDSDDNLPGPDIPVPQVTADFVK.A K.LCDGPNR.D K.MPLTIDR.L K.MPLTIDR.L + Oxidation (M) K.ACNEFNNPMSSDGPSVIR.I K.ACNEFNNPMSSDGPSVIR.I + Oxidation (M)
36	gi|473843112	Peroxidase 65	K.LSPDFYSQTCPR.A R.VFFHDCFVTGCDASVLIAPTR.F K.SEKDAEINHSLPGDAFDAVVR.S K.DAEINHSLPGDAFDAVVR.S K.LALELECPGVVSCADVLALASR.V R.VLVTMTGGPR.Y R.YPVPLGR.K K.FDNMYYVNIER.G + Oxidation (M) R.GLGLLSTDEDMWSDLR.T R.GLGLLSTDEDMWSDLR.T + Oxidation (M)
37	gi|474311703	L-ascorbate peroxidase 1, cytosolic	K.NCSPLMLR.L K.KPAEQAHAANAGLDIAVR.M R.EDKPQPPPEGR.L K.QMGLSDQDIVALSGGHTLGR.C K.QMGLSDQDIVALSGGHTLGR.C + Oxidation (M) R.SGFEGPWTR.N K.TLLTDPVFRPLVEK.Y
38	gi|22022400	glutathione-S-transferase 19E50	K.VFGPAMSTNVAR.V K.SPEHLVR.N R.NPFGQIPAFQDGDLLLFESR.A K.VLEVYEAR.L
39	gi|357458505	Late embryogenesis abundant protein D-34	R.VTETTAANR.R
40	gi|474431581	Desiccation protectant protein Lea14-like protein	K.IPVLLIYDDIK.S K.VILHVDVPVIGR.I K.AGEIPVPYKPDVDISK.I K.FSFEEATATLHLNLDNK.N K.KQEVTTMTLPISFRPK.D K.QEVTTMTLPISFRPK.D K.QEVTTMTLPISFRPK.D + Oxidation (M) K.DFGSAMWDMIR.G K.DFGSAMWDMIR.G + Oxidation (M) K.DFGSAMWDMIR.G + 2 Oxidation (M) K.GHIDVNTPFGHMK.I + Oxidation (M)
41	gi|473980005	66 kDa stress protein	R.DHTNFVNCIR.Y K.VWDINEDASGTLNR.T K.TVSALALFPQSNPR.T K.WIQGVGYGGR.L R.EAVAWDR.A R.INCLAWSPDSR.F R.FVATGSLDTCAIIYDVDKPAASR.I
42	gi|475538570	Proteasome subunit alpha type-6	R.HITIFSPEGR.L K.SAGVTSIGVR.G K.LLDDTSITHLFSITK.Y K.YTGLLATGLTADAR.S R.NEAAEFR.K K.CDPAGHFFGHK.A K.EQEAINFLEK.K K.ATEIEVGVVR.K R.SLTTEEIDQHLTAISER.D R.SLTTEEIDQHLTAISERD.-
43	gi|473965118	Proteasome subunit alpha type-2	K.KLPSILVDETSVQK.I K.IQSLTPNIGVVYSGMGPDFR.V R.KQAQQYYR.L K.QAQQYYR.L K.ETIPVTQLVR.E K.EGYEGQISANNIEIGVIR.A
44	gi|115466646	Os06g0167600	R.TTIFSPEGR.L R.YALSYQEPIPVEQLVQSLCDTK.Q K.AAAVGANSQAAQSMLK.Q
45	gi|475623273	Putative mitochondrial-processing peptidase subunit beta	R.TATVGVWIDAGSR.Y R.SAGQLEQEIEDMGGHLNAYTSR.E K.LEDNRIER.E K.SLPTDPTTTNMLVAEQPAIFTGSEVR.I K.SSIQLHLDGSTAVVEDIGR.Q R.QQLIYGR.R R.RIPIPELFAR.I R.IPIPELFAR.I R.IDAVDPSTIR.R K.SLPDYNWFR.R
46	gi|475623273	Putative mitochondrial-processing peptidase subunit beta	R.TATVGVWIDAGSR.Y R.SAGQLEQEIEDMGGHLNAYTSR.E R.SAGQLEQEIEDMGGHLNAYTSR.E + Oxidation (M) K.SLPTDPTTTNMLVAEQPAIFTGSEVR.I K.SSIQLHLDGSTAVVEDIGR.Q R.QQLIYGR.R R.RIPIPELFAR.I R.IPIPELFAR.I R.IDAVDPSTIR.R K.SLPDYNWFR.R
47	gi|474198432	Mitochondrial-processing peptidase subunit alpha	R.SSGGFLGWLTGAR.S K.LAFTTTR.N K.TYMPEMVEVLVDCVR.N K.TYMPEMVEVLVDCVR.N + Oxidation (M) K.SVYVGGEYR.R R.LNPLVNEFDQIK.S K.IISSPLTMASHGNVLNVPAYETVR.G K.IISSPLTMASHGNVLNVPAYETVR.G + Oxidation (M)
48	gi|473970552	Heat shock 70 kDa protein, mitochondrial	R.RFDDPQTQK.E K.AVITVPAYFNDAQR.Q R.IAGLDVQR.I K.HLNITLTR.S R.SKFESLVNGLIAR.T K.EVDEVLLVGGMTR.V K.GVNPDEAVAMGAALQGGILR.G K.SQVFSTAADNQTQVGIR.V K.EQQITIR.S R.DKIPAEVATEIETAVADLR.A K.IPAEVATEIETAVADLR.A
49	gi|379645201	HSP70, partial	R.VIENAEGAR.T R.QAVTNAENTVR.G K.AVITVPAYFNDAQR.Q K.HFNITLTR.S R.SKFESLVGNLIER.T K.EIDEVLLVGGMTR.V K.GVNPDEAVAMGAAIQGGILR.G K.VPAEVVTEIQSAVSDLR.A
50	gi|223635282	S-adenosylmethionine synthase 1	R.NIGFISDDVGLDADR.C K.TQVTVEYLNEGGAMVPVR.V K.TIFHLNPSGR.F R.FVIGGPHGDAGLTGR.K K.TAAYGHFGR.E
51	gi|473993302	5-methyltetrahydropteroyltriglutamate--homocysteine methyltransferase	K.YLFAGVVDGR.N K.DEAYFAANAAALASR.R K.IQEELDIDVLVHGEPER.N K.EVEDLEAGGIQVIQIDEAALR.E R.EGVVYGAGIGPGVYDIHSPR.I
52	gi|475620440	5-methyltetrahydropteroyltriglutamate--homocysteine methyltransferase	K.TLTSLSGVTAYGFDLVR.G K.YLFAGVVDGR.N K.ALAGLKDEAYFAANAAAQASR.R K.IQEELDIDVLVHGEPER.N K.EVEDLEAGGIQVIQIDEAALR.E K.SEHAFYLDWAVHSFR.I R.EGVTYGAGIGPGVYDIHSPR.I R.IPSTEEIADR.V
53	gi|68655500	methionine synthase 2 enzyme	K.TLTSLSGVTAYGFDLVR.G K.YLFAGVVDGR.N K.DEAYFAANAAAQASR.R K.IQEELDIDVLVHGEPER.N K.EVEDLEAGGIQVIQIDEAALR.E K.SEHAFYLDWAVHSFR.I R.EGVTYGAGIGPGVYDIHSPR.I R.IPSTEEIADR.V
54	gi|475561503	Formate--tetrahydrofolate ligase	K.GAPSDFVLPIR.D
55	gi|474197330	GTP-binding nuclear protein Ran-3	K.KYEPTIGVEVRPLDFQTSHGK.I R.DGYYIHGQCAIIMFDVTSR.L K.NVPTWHR.D K.SNYNFEKPFLYLAR.K
56	gi|475548272	Rho GDP-dissociation inhibitor 1	K.DEHSAHPDQEVEEEEDEEAKR.A K.EQLLGQVDTEQLGETAEPEVK.V K.VLNLTILSPDRPDLVLPIPFVPDEK.G K.DGSAYSFR.F K.YTNTVWK.T K.FIDDDGKNYLEMSYYFEIR.K K.FIDDDGKNYLEMSYYFEIR.K + Oxidation (M) K.NYLEMSYYFEIR.K
57	gi|475548272	Rho GDP-dissociation inhibitor 1	K.DEHSAHPDQEVEEEEDEEAKR.A K.EQLLGQVDTEQLGETAEPEVK.V K.VLNLTILSPDRPDLVLPIPFVPDEK.G K.DGSAYSFR.F
58	gi|326521946	predicted protein	R.LVGCCNELNAGYAADGYAR.A R.DPVPYFLAPR.M K.GLVAETLPR.F K.AVIVQPDR.V R.VIACIGDGSFQVTAQDVSTMLR.C K.ELLEWGSR.V
59	gi|326513418	predicted protein	K.FGDDEFGHMLVEILK.Q R.NPSADMLLTEAELNLDLIR.R R.NPSADMLLTEAELNLDLIR.R + Oxidation (M) R.IFHYGSISLITEPCR.S K.SAGILCSYDPNVR.L R.LPLWPSAQAAR.D K.DDSIFYNEAK.L
60	gi|326495678	predicted protein	R.HITIFSPEGR.L K.SAGVTSIGVR.G K.LLDDTSITHLFSITK.Y K.YTGLLATGLTADAR.S R.NEAAEFR.K K.CDPAGHFFGHK.A K.EQEAINFLEK.K K.ATEIEVGVVR.K R.SLTTEEIDQHLTAISER.D R.SLTTEEIDQHLTAISERD.-
