# Supplementary material for: Cytological and Proteomic Analysis of Wheat Pollen Abortion Induced by Chemical Hybridization Agent
Source: Int J Mol Sci. 2019 Apr 1;20(7):1615. doi: 10.3390/ijms20071615 (PMC6480110; doi:10.3390/ijms20071615)
Supplement: Supplementary file 1 [file ijms-20-01615-s001.zip › Supplementary Files/Table S4.xls]

## Sheet: Table S4
Table S4. Corresponding homologues of the three unknown proteins
The NCBI non-redundant protein database within BLASTP was used to search homologue proteins.
Spot	Gene index	Homologue
		Score	Query coverage	Expect	Identities	Positives	NCBI accession no.	Protein name	Organism
58	gi|326521946	1002	1	0	0.88	0.93	gi|514737309	PREDICTED: pyruvate decarboxylase 2-like	Setaria italica
59	gi|326513418	582	0.94	0	0.95	0.98	gi|357144446	PREDICTED: fructokinase-2	Brachypodium distachyon
60	gi|326495678	485	1	1e-171	0.99	1	gi|475538570	Proteasome subunit alpha type-6	Aegilops tauschii
