# Supplementary material for: Cytological and Proteomic Analysis of Wheat Pollen Abortion Induced by Chemical Hybridization Agent
Source: Int J Mol Sci. 2019 Apr 1;20(7):1615. doi: 10.3390/ijms20071615 (PMC6480110; doi:10.3390/ijms20071615)
Supplement: Supplementary file 1 [file ijms-20-01615-s001.zip › Supplementary Files/Table S5.xls]

## Sheet: Table S5
Table S5. Differentially expressed proteins blasted against the TAIR database
Spots in red: unmatched homologous proteins blasted against the TAIR database.
Spot no.	NCBI ID	TAIR ID of homologue	TAIR name of homologue	E-value	Identities	Positives
1	gi|365769167	AT4G08685	Pollen Ole e 1 allergen and extensin family protein	7e-31	66/154 (42%)	96/154 (62%)
2	gi|365769167	AT4G08685	Pollen Ole e 1 allergen and extensin family protein	7e-31	66/154 (42%)	96/154 (62%)
3	gi|474293468	AT4G08685	Pollen Ole e 1 allergen and extensin family protein	9e-23	61/154 (39%)	85/154 (55%)
4	gi|365769201
5	gi|365769201
6	gi|40644796	AT3G19970	alpha/beta-Hydrolases superfamily protein	2.1	17/48 (35%)	24/48 (50%)
7	gi|40644796	AT3G19970	alpha/beta-Hydrolases superfamily protein	2.1	17/48 (35%)	24/48 (50%)
8	gi|473728247	AT1G07645	dessication-induced 1VOC superfamily protein	9	14/24 (58%)	19/24 (79%)
9	gi|8928429	AT5G62700	tubulin beta chain 3	0	397/426 (93%)	405/426 (95%)
10	gi|357117675	AT3G12110	actin-11	0	356/377 (94%)	361/377 (95%)
11	gi|473821746	AT5G03340	ATPase, AAA-type, CDC48 protein	0	665/768 (86%)	695/768 (90%)
12	gi|475566050	AT1G62660	Glycosyl hydrolases family 32 protein	0	322/546 (58%)	387/546 (70%)
13	gi|115305907	AT3G57260	beta-1,3-glucanase	5e-64	145/342 (42%)	206/342 (60%)
14	gi|115305909	AT3G57260	beta-1,3-glucanase 2	6e-59	139/342 (40%)	198/342 (57%)
15	gi|475536774	AT4G29130	hexokinase 1	e-163	279/429 (65%)	336/429 (78%)
16	gi|28172905	AT1G79550	phosphoglycerate kinase	e-134	240/298 (80%)	259/298 (86%)
17	gi|12958605	AT2G35840	Sucrose-6F-phosphate phosphohydrolase family protein	e-148	254/413 (61%)	299/413 (72%)
18	gi|46358940	AT1G62660	Glycosyl hydrolases family 32 protein	0	341/589 (57%)	408/589 (69%)
19	gi|11124572	AT3G55440	triosephosphate isomerase	e-113	195/253 (77%)	214/253 (84%)
20	gi|475574945	AT5G17310	UDP-glucose pyrophosphorylase 2	0	348/467 (74%)	376/467 (80%)
21	gi|18076790	AT1G70730	Phosphoglucomutase/phosphomannomutase family protein	0	486/584 (83%)	529/584 (90%)
22	gi|4760582	AT3G01180	starch synthase 2	8e-88	197/517 (38%)	276/517 (53%)
23	gi|475508302	AT5G18670	beta-amylase 3	2e-72	143/303 (47%)	199/303 (65%)
24	gi|474023259	AT1G07750	RmlC-like cupins superfamily protein	e-128	223/310 (71%)	254/310 (81%)
25	gi|475576002	AT4G35260	isocitrate dehydrogenase 1	e-155	262/308 (85%)	278/308 (90%)
26	gi|473887274	AT2G05710	aconitase 3	0	707/905 (78%)	772/905 (85%)
27	gi|81176509	ATMG01190	ATP synthase subunit 1	0	464/506 (91%)	482/506 (95%)
28	gi|474413152	AT5G47030	ATPase, F1 complex, delta/epsilon subunit	4e-49	89/114 (78%)	104/114 (91%)
29	gi|475583962	AT5G47030	ATPase, F1 complex, delta/epsilon subunit	9e-68	127/206 (61%)	148/206 (71%)
30	gi|473798701	AT5G08680	ATP synthase alpha/beta family protein	0	421/519 (81%)	452/519 (87%)
31	gi|473798701	AT5G08680	ATP synthase alpha/beta family protein	0	421/519 (81%)	452/519 (87%)
32	gi|525291	AT5G08680	ATP synthase alpha/beta family protein	0	432/526 (82%)	469/526 (89%)
33	gi|525291	AT5G08680	ATP synthase alpha/beta family protein	0	432/526 (82%)	469/526 (89%)
34	gi|256674064	AT1G08830	copper/zinc superoxide dismutase 1	3e-68	127/152 (83%)	134/152 (88%)
35	gi|475624793	AT4G26010	Peroxidase superfamily protein	2e-70	132/290 (45%)	174/290 (60%)
36	gi|473843112	AT1G24110	Peroxidase superfamily protein	2e-92	163/307 (53%)	205/307 (66%)
37	gi|474311703	AT1G07890	ascorbate peroxidase 1	e-118	195/250 (78%)	221/250 (88%)
38	gi|22022400	AT3G62760	Glutathione S-transferase family protein	6e-59	106/208 (50%)	146/208 (70%)
39	gi|357458505	AT3G22490	Seed maturation protein	4e-40	105/261 (40%)	142/261 (54%)
40	gi|474431581	AT2G44060	Late embryogenesis abundant protein, group 2	e-116	195/288 (67%)	237/288 (82%)
41	gi|473980005	AT3G18060	transducin family protein / WD-40 repeat family protein	0	332/543 (61%)	410/543 (75%)
42	gi|475538570	AT2G05840	20S proteasome subunit PAA2	e-125	206/246 (83%)	231/246 (93%)
43	gi|473965118	AT1G16470	proteasome subunit PAB1	e-120	214/248 (86%)	223/248 (89%)
44	gi|115466646	AT3G22110	20S proteasome alpha subunit C1	e-105	184/249 (73%)	199/249 (79%)
45	gi|475623273	AT3G02090	Insulinase (Peptidase family M16) protein	0	340/499 (68%)	413/499 (82%)
46	gi|475623273	AT3G02090	Insulinase (Peptidase family M16) protein	0	340/499 (68%)	413/499 (82%)
47	gi|474198432	AT1G51980	Insulinase (Peptidase family M16) protein	e-103	222/494 (44%)	298/494 (60%)
48	gi|473970552	AT5G09590	mitochondrial HSO70 2	0	521/638 (81%)	568/638 (89%)
49	gi|379645201	AT5G09590	mitochondrial HSO70 2	0	509/647 (78%)	573/647 (88%)
50	gi|223635282	AT4G01850	S-adenosylmethionine synthetase 2	0	343/392 (87%)	363/392 (92%)
51	gi|473993302	AT5G17920	Cobalamin-independent synthase family protein	0	628/765 (82%)	671/765 (87%)
52	gi|475620440	AT5G17920	Cobalamin-independent synthase family protein	0	634/766 (82%)	672/766 (87%)
53	gi|68655500	AT5G17920	Cobalamin-independent synthase family protein	0	632/766 (82%)	671/766 (87%)
54	gi|475561503	AT1G50480	10-formyltetrahydrofolate synthetase	0	504/631 (79%)	550/631 (87%)
55	gi|474197330	AT5G55190	RAN GTPase 3	e-101	173/212 (81%)	181/212 (85%)
56	gi|475548272	AT3G07880	Immunoglobulin E-set superfamily protein	1e-47	94/183 (51%)	118/183 (64%)
57	gi|475548272	AT3G07880	Immunoglobulin E-set superfamily protein	1e-47	94/183 (51%)	118/183 (64%)
58	gi|326521946	AT4G33070	Thiamine pyrophosphate dependent pyruvate decarboxylase family protein	0	452/607 (74%)	489/607 (80%)
59	gi|326513418	AT4G10260	pfkB-like carbohydrate kinase family protein	e-136	226/298 (75%)	260/298 (87%)
60	gi|326495678	AT2G05840	20S proteasome subunit PAA2	e-125	207/246 (84%)	231/246 (93%)
