# Supplementary material for: Cytological and Proteomic Analysis of Wheat Pollen Abortion Induced by Chemical Hybridization Agent
Source: Int J Mol Sci. 2019 Apr 1;20(7):1615. doi: 10.3390/ijms20071615 (PMC6480110; doi:10.3390/ijms20071615)
Supplement: Supplementary file 1 [file ijms-20-01615-s001.zip › Supplementary Files/Table S6.xls]

## Sheet: Table S6
Table S6. Abbreviations of the specific protein names in the STRING network (Fig. 6)
Spot no.	Abbreviation	Protein
1	SAH7	protein SAH7
2	SAH7	protein SAH7
3	SAH7	protein SAH7
6	AT3G19970	uncharacterized protein
7	AT3G19970	uncharacterized protein
8	DSI-1VOC	dessication-induced 1VOC-like protein
9	TUB3	tubulin beta chain 3
10	ACT11	actin-11
11	AtCDC48C	cell division cycle 48C
12	AT1G62660	beta-fructofuranosidase
13	BGL2	beta-1,3-glucanase 2
14	BGL2	beta-1,3-glucanase 2
15	HXK1	hexokinase 1
16	PGK	phosphoglycerate kinase
17	AT2G35840	putative sucrose-phosphatase 2
18	AT1G62660	beta-fructofuranosidase
19	TPI	triosephosphate isomerase
20	UGP2	UDP-glucose pyrophosphorylase 2
21	PGM2	phosphoglucomutase
22	AtSS2	starch synthase 2
23	BMY3	beta-amylase 3
24	AT1G07750	cupin domain-containing protein
25	IDH1	isocitrate dehydrogenase 1
26	ACO3	aconitase 3
27	ATP1	ATP synthase subunit 1
28	AT5G47030	ATP synthase subunit delta'
29	AT5G47030	ATP synthase subunit delta'
30	AT5G08680	ATP synthase subunit beta-3
31	AT5G08680	ATP synthase subunit beta-3
32	AT5G08680	ATP synthase subunit beta-3
33	AT5G08680	ATP synthase subunit beta-3
34	CSD1	Superoxide dismutase [Cu-Zn]
35	AT4G26010	peroxidase 44
36	AT1G24110	peroxidase 6
37	APX1	L-ascorbate peroxidase
38	ATGSTF13	Glutathione S-transferase-like protein
39	AT3G22490	Seed maturation protein
40	AT2G44060	Late embryogenesis abundant protein, group 2
41	AT3G18060	transducin/WD40 domain-containing protein
42	AT2G05840.1	20S proteasome subunit PAA2
43	F3O9.27	proteasome subunit PAB1
44	PAC1	20S proteasome alpha subunit C1
45	MPPBETA	mitochondrial processing peptidase
46	MPPBETA	mitochondrial processing peptidase
47	AT1G51980	putative mitochondrial-processing peptidase subunit alpha-1
48	MTHSC70-2	mitochondrial HSO70 2
49	MTHSC70-2	mitochondrial HSO70 2
50	SAM-2	S-adenosylmethionine synthase 2
51	ATMS1	methionine synthesis 1
52	ATMS1	methionine synthesis 1
53	ATMS1	methionine synthesis 1
54	THFS	Formate--tetrahydrofolate ligase
55	RAN3	RAN GTPase 3
56	SCN1	SUPERCENTIPEDE1
57	SCN1	SUPERCENTIPEDE1
58	AT4G33070	pyruvate decarboxylase
59	AT4G10260	fructokinase
60	AT2G05840.1	20S proteasome subunit PAA2
