# Supplementary material for: Cytological and Proteomic Analysis of Wheat Pollen Abortion Induced by Chemical Hybridization Agent
Source: Int J Mol Sci. 2019 Apr 1;20(7):1615. doi: 10.3390/ijms20071615 (PMC6480110; doi:10.3390/ijms20071615)
Supplement: Supplementary file 1 [file ijms-20-01615-s001.zip › Supplementary Files/Table S7.xls]

## Sheet: Table S7
Table S7. Biological pathways of differentially expressed proteins
Discarded evidence codes :
Overrepresentation
Selected statistical test : Hypergeometric test
Selected correction : Benjamini & Hochberg False Discovery Rate (FDR) correction
Selected significance level : 0.01
Testing option : Use whole annotation as reference set
GO-ID	Description	p-value	corr p-value	Proteins listed by gene name
10038	response to metal ion	3.621e-12	9.0163e-10	AT5G09590 AT3G55440 AT1G07890 AT5G17310 AT1G70730 AT5G17920 AT2G05710 AT3G22110 AT1G16470 AT1G08830 AT1G50480
10035	response to inorganic substance	3.6595e-11	4.5561e-09	AT5G09590 AT3G55440 AT1G07890 AT5G17310 AT1G70730 AT5G17920 AT2G05710 AT3G22110 AT1G16470 AT1G08830 AT1G50480
46686	response to cadmium ion	3.5018e-10	2.9065e-08	AT5G09590 AT3G55440 AT1G07890 AT5G17310 AT1G70730 AT5G17920 AT2G05710 AT3G22110 AT1G50480
42221	response to chemical stimulus	1.3044e-08	8.12e-07	AT2G44060 AT3G55440 AT1G70730 AT5G17310 AT5G17920 AT4G29130 AT2G05710 AT1G50480 AT1G08830 AT5G09590 AT1G07890 AT1G24110 AT4G26010 AT3G22110 AT1G16470
9056	catabolic process	4.5246e-08	2.2533e-06	AT5G18670 AT3G55440 AT1G07890 AT4G35260 AT1G79550 AT4G29130 AT2G05840 AT3G22110 AT3G62760 AT1G16470
9651	response to salt stress	1.2269e-06	5.0918e-05	AT5G09590 AT3G55440 AT1G07890 AT5G17310 AT5G17920 AT2G05710 AT1G08830
6970	response to osmotic stress	2.0179e-06	7.178e-05	AT5G09590 AT3G55440 AT1G07890 AT5G17310 AT5G17920 AT2G05710 AT1G08830
50896	response to stimulus	8.5132e-06	0.00026497	AT2G44060 AT3G55440 AT1G70730 AT5G17310 AT5G17920 AT4G29130 AT2G05710 AT1G50480 AT1G08830 AT5G09590 AT1G07890 AT1G24110 AT4G26010 AT3G57260 AT3G22110 AT1G16470
10043	response to zinc ion	1.396e-05	0.00038622	AT3G55440 AT5G17920 AT1G16470
16052	carbohydrate catabolic process	2.7007e-05	0.00067246	AT5G18670 AT3G55440 AT1G79550 AT4G29130
5996	monosaccharide metabolic process	3.2109e-05	0.00072684	AT3G55440 AT1G79550 AT4G29130 AT4G10260
6979	response to oxidative stress	3.9582e-05	0.00082132	AT1G07890 AT1G24110 AT4G26010 AT2G05710 AT1G08830
9628	response to abiotic stimulus	5.8883e-05	0.0011278	AT5G09590 AT2G44060 AT3G55440 AT1G07890 AT5G17310 AT5G17920 AT2G05710 AT3G57260 AT1G08830
6950	response to stress	8.0852e-05	0.0013687	AT5G09590 AT2G44060 AT3G55440 AT1G07890 AT5G17310 AT1G24110 AT5G17920 AT4G26010 AT2G05710 AT3G57260 AT1G08830
8152	metabolic process	8.2452e-05	0.0013687	AT5G18670 AT3G55440 AT5G17310 AT4G35260 AT1G62660 AT5G17920 AT4G29130 AT2G05710 AT2G05840 AT3G62760 AT1G50480 AT1G08830 AT3G02090 AT4G01850 AT5G09590 AT1G07890 AT1G79550 AT1G51980 AT3G22110 AT3G01180 AT4G10260 AT1G16470
44281	small molecule metabolic process	9.818e-05	0.0015279	AT4G01850 AT3G55440 AT4G35260 AT1G79550 AT5G17920 AT4G29130 AT2G05710 AT4G10260 AT1G50480
6102	isocitrate metabolic process	0.00013041	0.001648	AT4G35260 AT2G05710
46365	monosaccharide catabolic process	0.00013178	0.001648	AT3G55440 AT1G79550 AT4G29130
19320	hexose catabolic process	0.00013178	0.001648	AT3G55440 AT1G79550 AT4G29130
44248	cellular catabolic process	0.00013237	0.001648	AT1G07890 AT4G35260 AT2G05840 AT3G22110 AT3G62760 AT1G16470
46164	alcohol catabolic process	0.00016542	0.0019614	AT3G55440 AT1G79550 AT4G29130
5975	carbohydrate metabolic process	0.00018074	0.0020457	AT5G18670 AT3G55440 AT1G79550 AT1G62660 AT4G29130 AT3G01180 AT4G10260
34614	cellular response to reactive oxygen species	0.00024798	0.0026847	AT1G07890 AT1G08830
6066	alcohol metabolic process	0.00026423	0.0027414	AT3G55440 AT1G79550 AT4G29130 AT4G10260
34599	cellular response to oxidative stress	0.00032056	0.0031928	AT1G07890 AT1G08830
19318	hexose metabolic process	0.00039121	0.0037466	AT3G55440 AT1G79550 AT4G29130
44262	cellular carbohydrate metabolic process	0.00051336	0.0047344	AT3G55440 AT1G79550 AT4G29130 AT3G01180 AT4G10260
44275	cellular carbohydrate catabolic process	0.00054642	0.0048593	AT3G55440 AT1G79550 AT4G29130
6800	oxygen and reactive oxygen species metabolic process	0.00094573	0.0081202	AT1G07890 AT1G08830
